# Supplementary material for: Machine Learning-Enabled Optimization and Prediction of Mechanical Properties of 3D-Printed PLA Composites Filled with Rice Husk Biochar
Source: Polymers (Basel). 2026 Feb 21;18(4):527. doi: 10.3390/polym18040527 (PMC12944007; doi:10.3390/polym18040527)
Supplement: Supplementary file 1 [file polymers-18-00527-s001.zip]

Archive with 1 entries (1 files):
- polymers-4126719-supplementary.pdf
